# Supplementary material for: Selenium Species and Fractions in the Rock–Soil–Plant Interface of Maize (Zea mays L.) Grown in a Natural Ultra-Rich Se Environment
Source: Int J Environ Res Public Health. 2023 Feb 24;20(5):4032. doi: 10.3390/ijerph20054032 (PMC10001709; doi:10.3390/ijerph20054032)
Supplement: Supplementary file 1 [file ijerph-20-04032-s001.zip]

Archive with 1 entries (1 files):
- ijerph-2178892-supplementary.pdf
